# Supplementary material for: Optimization of technique parameters of pneumatic molding for rice straw bowl tray
Source: PLoS One. 2022 Sep 6;17(9):e0270421. doi: 10.1371/journal.pone.0270421 (PMC9447898; doi:10.1371/journal.pone.0270421)
Supplement: S1 Data — (XLSX) [file pone.0270421.s001.xlsx]

## Sheet: Sheet1
Number	Experimental factors			Experiment indicators
	Vacuum degree X1	Pressure preservation time X2	Adsorption time X3	Bowl hole molding rate Y1/%	Relaxation density Y2/g•cm3	Rupture-resisting strength Y3/N
1	-0.09	18	5	87.23	3.88	28.65
				88.62	5.94	23.77
				95.31	4.2	24.89
				92.4	6.51	26.11
				90.85	6.54	25.63
	average value			90.89	5.42	25.81
2	-0.09	18	3	100.15	5.23	23.66
				95.5	6.77	31.58
				87.56	4.56	23.49
				89.3	5.57	26.7
				83.71	6.22	29.07
	average value			91.18	5.67	26.9
3	-0.09	12	5	98.26	5.63	27.5
				93.52	5.23	24.36
				89.5	6.11	29.35
				94.2	5.9	31.58
				97.07	5.78	24.26
	average value			94.51	5.73	27.41
4	-0.09	12	3	89.19	5.87	23.5
				92.33	5.35	29.38
				102.1	6.49	25.69
				98.49	6.2	30.2
				97.94	6.04	32.83
	average value			96.01	5.99	28.32
5	-0.04	18	5	90.99	5.58	29.32
				96.8	4.93	25.47
				95.46	5.3	23
				87.98	5.97	28.56
				86.72	5.37	23.75
	average value			91.59	5.43	26.02
6	-0.04	18	3	99.87	7.23	32.5
				98.57	6.52	25.7
				92.24	5.29	23.6
				95.8	5.9	29.83
				97.72	5.16	31.22
	average value			96.84	6.02	28.57
7	-0.04	12	5	95.43	6.32	29.83
				92.3	5.21	22.84
				85.95	5.5	25.14
				86.74	5.11	27.59
				92.23	5.86	28.15
	average value			90.53	5.6	26.71
8	-0.04	12	3	104.56	6.83	25.8
				103.5	5.49	22.52
				94.28	5.95	31.35
				99.2	6.4	32
				91.76	6.43	33.13
	average value			98.66	6.22	28.96
9	-0.1	15	4	89.25	5.45	21.13
				92.6	5.43	28.01
				86.8	5.12	25.86
				85.64	4.83	24.08
				82.26	5.32	24.72
	average value			87.31	5.23	24.76
10	-0.05	15	4	100.05	6.22	29.99
				96.52	6.48	56.02
				95.89	5.62	25.87
				98.59	5.78	29.56
				97.6	6.3	2.86
	average value			97.73	6.08	28.86
11	-0.075	20	4	98.45	5.26	22.44
				95.58	5.08	28.45
				90.41	6.21	25.78
				88.05	5.59	28
				98.21	5.96	29.18
	average value			94.14	5.62	26.77
12	-0.075	10	4	105.89	7.32	33.69
				92.35	6.05	27.45
				93.5	5.86	24.06
				98.56	5.32	28.6
				97.75	6.3	30.15
	average value			97.61	6.17	28.79
13	-0.075	15	6	98.56	5.89	34.48
				95.3	4.98	20.05
				93.56	5.58	25.78
				88.93	6.01	25.48
				90	6.64	31.76
	average value			93.27	5.82	27.51
14	-0.075	15	2	92.36	6.23	33.15
				93.89	5.89	25.4
				102.03	5.85	27.6
				98.65	5.81	28.29
				91.72	6.02	26.76
	average value			95.73	5.96	28.24
15	-0.075	15	4	95.36	5.75	26.63
				94.29	5.12	21.08
				104.39	6.38	24.58
				99.49	6.08	31.47
				96.07	4.92	30.64
	average value			97.92	5.65	26.88
16	-0.075	15	4	99.45	4.97	26.48
				93.48	6.85	24.28
				99.38	5.05	29.05
				95.46	6.08	27.59
				101.78	5.4	27
	average value			97.91	5.67	26.88
17	-0.075	15	4	96.33	5.62	29.45
				99.48	5.58	22.69
				91.25	5.24	28.6
				93.47	5.53	25.99
				96.42	5.63	23.97
	average value			95.39	5.52	26.14
18	-0.075	15	4	99.92	6.03	27
				94.23	6.24	28.66
				91.06	5.48	29.45
				98.97	5.5	22.59
				105.77	5.05	26.85
	average value			97.99	5.66	26.91
19	-0.075	15	4	106.38	6.33	29.88
				90.29	5.59	25.48
				87.96	5.92	22.96
				105.46	5.42	23.56
				99.81	5.14	32.62
	average value			97.98	5.68	26.9
20	-0.075	15	4	108.36	5.88	32.56
				91.25	5.64	25.87
				99.58	5.68	24.36
				95.09	5.23	27.09
				95.27	5.92	24.52
	average value			97.91	5.67	26.88
21	-0.075	15	4	105.39	6.23	26.58
				102.87	5.05	25.87
				98.35	5.23	23.48
				96.08	5.61	24.99
				92.46	5.53	30.13
	average value			99.03	5.53	26.21
22	-0.075	15	4	102.98	5.28	20.48
				98.69	4.92	35.66
				95.43	5.87	22.32
				94.29	5.92	26.75
				97.71	6.36	29.09
	average value			97.82	5.67	26.86
23	0	0	0	96.68	5.88	27.08
				90.58	5.4	23.69
				103.92	5.29	24.61
				95.43	6.02	28.02
				97.59	5.51	29.45
	average value			96.84	5.62	26.57
